# Supplementary material for: Systematic comparative analysis of single-nucleotide variant detection methods from single-cell RNA sequencing data
Source: Genome Biol. 2019 Nov 19;20:242. doi: 10.1186/s13059-019-1863-4 (PMC6862814; doi:10.1186/s13059-019-1863-4)
Supplement: Supplementary file 1 — Additional file 1. Sequencing statistics of single malignant cells of two colorectal cancer patients. [file 13059_2019_1863_MOESM1_ESM.xlsx]

## Sheet: cell_metadata(1)
Additional file 1: Sequencing statistics of single malignant cells of two colorectal cancer patients
Sample ID	Patient	Number of properly paired reads	Mapping rates	Percentages of reads mapped to ribosomal protein encoding genes	Number of detected genes
TP5-100-20170411	P0411	1547092	0.9959	0.0277079	8178
TP5-10-20170411	P0411	1434908	0.9966	0.0280269	9419
TP5-102-20170411	P0411	1083461	0.9955	0.0243776	8298
TP5-107-20170411	P0411	1424133	0.9958	0.0326746	9407
TP5-110-20170411	P0411	1411308	0.996	0.013569	7488
TP5-11-20170411	P0411	1130391	0.9967	0.0187556	7928
TP5-112-20170411	P0411	1573653	0.9961	0.0243758	7160
TP5-117-20170411	P0411	1468063	0.9958	0.0277919	7438
TP5-120-20170411	P0411	1424769	0.9959	0.0326242	7758
TP5-12-20170411	P0411	1215082	0.9961	0.0316126	8743
TP5-124-20170411	P0411	1638129	0.9947	0.0178374	7123
TP5-13-20170411	P0411	1144965	0.9953	0.0260722	6780
TP5-147-20170411	P0411	1422589	0.9957	0.0210543	7341
TP5-150-20170411	P0411	1680290	0.9957	0.0260819	7514
TP5-151-20170411	P0411	1689299	0.9955	0.0295582	7948
TP5-154-20170411	P0411	1698180	0.9962	0.0203677	9375
TP5-156-20170411	P0411	1416211	0.9961	0.033291	7676
TP5-158-20170411	P0411	1350379	0.9962	0.0311307	8241
TP5-159-20170411	P0411	1334520	0.9957	0.0330634	8819
TP5-161-20170411	P0411	1449297	0.9949	0.0182422	9302
TP5103-20170413	P0413	1468179	0.9944	0.0170732	8961
TP5104-20170413	P0413	1243731	0.9893	0.0169023	7661
TP5115-20170413	P0413	1577049	0.9943	0.0196553	8521
TP5116-20170413	P0413	988114	0.9945	0.0110431	6042
TP5118-20170413	P0413	1012094	0.9947	0.0202218	7223
TP5125-20170413	P0413	969728	0.9944	0.0100047	7178
TP5127-20170413	P0413	1122215	0.9935	0.016053	7949
TP5139-20170413	P0413	1094360	0.9941	0.0176128	7305
TP514-20170413	P0413	1721264	0.994	0.014403	9066
TP5142-20170413	P0413	1268743	0.9941	0.0145001	7029
TP5150-20170413	P0413	1015149	0.9924	0.0197709	7073
TP5164-20170413	P0413	1349279	0.9942	0.0110211	8246
TP5168-20170413	P0413	1084694	0.9943	0.0206651	7655
TP5176-20170413	P0413	1279715	0.9933	0.0119397	6369
TP5179-20170413	P0413	1353409	0.993	0.0135597	8160
TP5188-20170413	P0413	1532828	0.993	0.0146812	8116
TP5190-20170413	P0413	1407936	0.9939	0.0107293	8349
TP5195-20170413	P0413	751274	0.9909	0.00839825	7233
TP5198-20170413	P0413	1923887	0.9956	0.00803516	8692
TP5202-20170413	P0413	2286210	0.9931	0.0145294	5907
TP5208-20170413	P0413	1749495	0.9953	0.0100226	7942
TP522-20170413	P0413	1606453	0.9917	0.023892	8982
TP5226-20170413	P0413	1140146	0.9939	0.013814	6721
TP5238-20170413	P0413	1472787	0.9954	0.010079	8270
TP5242-20170413	P0413	936886	0.9943	0.00847334	6271
TP5243-20170413	P0413	702946	0.9924	0.0180588	7137
TP5260-20170413	P0413	1253193	0.9947	0.0121039	7828
TP5261-20170413	P0413	1171212	0.994	0.00669214	7114
TP5263-20170413	P0413	949787	0.9942	0.00887407	7308
TP5264-20170413	P0413	1033979	0.9938	0.0100233	7785
TP5273-20170413	P0413	1091236	0.9953	0.00840511	7304
TP5282-20170413	P0413	1625093	0.9947	0.00717193	8199
TP5285-20170413	P0413	1661367	0.9938	0.00725158	9362
TP540-20170413	P0413	1734485	0.9933	0.0200893	7365
TP546-20170413	P0413	1615487	0.9946	0.0170814	7544
TP548-20170413	P0413	1753070	0.9924	0.0157373	7258
TP549-20170413	P0413	1356181	0.994	0.0120858	6205
TP550-20170413	P0413	1642282	0.995	0.0092512	6800
TP554-20170413	P0413	1578707	0.9948	0.0115581	8356
TP556-20170413	P0413	1435919	0.9939	0.0170606	8031
TP558-20170413	P0413	1545190	0.9947	0.0155457	7663
TP561-20170413	P0413	1474346	0.9952	0.0135496	7871
TP567-20170413	P0413	1395853	0.9936	0.0160426	8978
TP571-20170413	P0413	1763186	0.995	0.00735658	6072
TP576-20170413	P0413	1650452	0.9946	0.0129467	7556
TP579-20170413	P0413	1660816	0.9953	0.01975	7780
TP588-20170413	P0413	1652656	0.9957	0.0157413	7122
TP592-20170413	P0413	1732328	0.9933	0.032028	5748
TP595-20170413	P0413	1819046	0.9956	0.0101745	8306
TP599-20170413	P0413	1459110	0.9926	0.0186289	8249
